# Supplementary material for: Metabolomic Diversity and Identification of Antibacterial Activities of Bacteria Isolated From Marine Sediments in Hawai’i and Puerto Rico
Source: Front Mol Biosci. 2020 Feb 25;7:23. doi: 10.3389/fmolb.2020.00023 (PMC7052060; doi:10.3389/fmolb.2020.00023)
Supplement: Supplementary file 1 [file Table_1.XLSX]

## Sheet: Table S3
Table S3: Growth conditions and antimicrobial activity of isolated strains against pathogenic bacteria, sorted based on metabolite profile clustering
					Activity against pathogenic bacteria indicated by X ( - indicates no activity)
					E. coli		S. enterica		A. baumanii		MRSA		E. faecalis
					ST-131		DT104						EPH 401
Sample ID	Growth Medium	Growth Temp.	Collection Location (Green=Hawaii, Blue=Puerto Rico)	Cluster in Fig. 4	CFS	EA	CFS	EA	CFS	EA	CFS	EA	CFS	EA
HI05	M1	37	Milolii Dive Site	Top	-	-	-	X	-	X	X	X	-	X
HI02	M1	37	Milolii Dive Site	Top	-	-	-	X	-	X	X	X	-	X
HI06	M1	27	Milolii Dive Site	Top	-	-	-	X	-	X	-	-	-	-
HI01	M1	37	Milolii Dive Site	Top	-	X	X	X	X	-	-	X	X	X
HI92	AIA	27	Crescent Bay Dive Site	Top	-	-	-	-	-	-	X	X	-	-
HI86	AIA	37	Crescent Bay Dive Site	Top	-	-	-	-	-	-	X	X	-	-
HI90	M2	27	Crescent Bay Dive Site	Top	-	-	-	-	-	-	X	-	-	-
HI10	M1	27	Milolii Dive Site	Top	-	-	X	X	-	X	X	X	X	-
HI84	AIA	27	Crescent Bay Dive Site	Top	-	-	-	-	-	-	X	-	-	-
HI79	M2	27	Crescent Bay Dive Site	Top	-	-	-	-	X	X	X	-	X	X
HI41	M1	37	Kalapana Beach	Top	-	-	-	-	-	-	-	-	-	-
HI40	M1	37	Kalapana Beach	Top	-	-	-	-	-	-	-	-	-	-
HI18	M2	27	Milolii Dive Site	Top	-	-	-	-	-	-	-	-	-	-
HI24	AIA	37	Milolii Dive Site	Top	-	-	-	-	-	-	-	-	-	-
HI16	M2	27	Milolii Dive Site	Top	-	-	X	X	-	X	-	X	X	X
HI14	M2	37	Milolii Dive Site	Top	-	-	X	X	X	X	X	X	-	X
HI31	AIA	27	Milolii Dive Site	Top	-	-	-	-	-	-	-	-	-	-
HI11	M1	37	Milolii Dive Site	Top	-	-	-	-	-	X	-	-	-	X
HI15	M2	37	Milolii Dive Site	Top	-	-	X	X	-	X	-	X	X	X
PR12	M2	37	Los Bohios Beach	Bottom	-	-	-	-	-	-	-	-	-	-
PR07	AIA	37	Jaguyues Forest Beach	Bottom	-	-	-	-	-	-	X	-	-	-
HI33	M1	27	Kalapana Beach	Bottom	X	X	X	X	X	X	X	X	X	X
PR39	AIA	37	Jaguyues Forest Beach	Bottom	-	-	-	-	-	-	X	-	-	-
HI100	M1	37	Green Sand Beach	Bottom	-	-	-	-	-	-	-	X	-	-
HI80	M2	27	Crescent Bay Dive Site	Bottom	-	-	-	-	-	X	X	-	-	-
HI55	M1	27	Kalapana Beach	Bottom	-	-	-	-	-	-	-	-	-	-
PR42	M1R	37	Park Litoral Mayaguez	Bottom	-	-	-	-	-	-	-	-	-	-
PR31	M1	37	Guanica Reef 45 ft # 2	Bottom	-	-	-	-	-	-	-	-	-	-
PR27	M1	27	Arroyo Beach	Bottom	-	-	-	-	-	-	-	-	-	-
PR25	M1	27	Anasco South Beach	Bottom	-	-	-	-	-	-	-	-	-	-
PR21	AIA	37	E Guardarraya Beach	Bottom	-	-	-	-	-	-	-	-	-	-
PR29	M1	37	Los Bohios Beach	Bottom	-	-	-	-	-	-	-	-	-	-
PR14	M2R	37	Punta Santiago Beach	Bottom	-	-	-	-	-	-	-	-	-	-
HI09	M1	27	Milolii Dive Site	n/a	-	-	-	-	-	-	-	-	-	-
HI12	M1R	37	Milolii Dive Site	n/a	-	-	-	-	-	-	-	-	-	-
HI17	M2	27	Milolii Dive Site	n/a	-	-	-	-	-	-	-	-	-	-
HI19	M2R	37	Milolii Dive Site	n/a	-	-	-	-	-	-	-	-	-	-
HI25	AIA	37	Milolii Dive Site	n/a	-	-	-	-	-	-	-	-	-	-
HI26	AIA	37	Milolii Dive Site	n/a	-	-	-	-	-	-	-	-	-	-
HI28	AIA	37	Milolii Dive Site	n/a	-	-	-	-	-	-	-	-	-	-
HI30	AIA	27	Milolii Dive Site	n/a	-	-	-	-	-	-	-	-	-	-
HI34	M1	27	Kalapana Beach	n/a	-	-	-	-	-	-	-	-	-	-
HI39	M1	27	Kalapana Beach	n/a	-	-	-	-	-	-	-	-	-	-
HI44	M2	27	Kalapana Beach	n/a	-	-	-	-	-	-	-	-	-	-
HI45	M2	37	Kalapana Beach	n/a	-	-	-	-	-	-	-	-	-	-
HI46	M2	37	Kalapana Beach	n/a	-	-	-	-	-	-	-	-	-	-
HI47	M2R	37	Kalapana Beach	n/a	-	-	-	-	-	-	-	-	-	-
HI48	M2R	27	Kalapana Beach	n/a	-	-	-	-	-	-	-	-	-	-
HI51	AIA	37	Kalapana Beach	n/a	-	-	-	-	-	-	-	-	-	-
HI52	AIA	27	Kalapana Beach	n/a	-	-	-	-	-	-	-	-	-	-
HI53	M1	27	Kalapana Beach	n/a	-	-	-	-	-	-	-	-	-	-
HI54	M1	27	Kalapana Beach	n/a	-	-	-	-	-	-	-	-	-	-
HI57	M1	27	Kalapana Beach	n/a	-	-	-	-	-	-	-	-	-	-
HI62	M2	27	Kalapana Beach	n/a	-	-	-	-	-	-	-	-	-	-
HI63	M2R	37	Kalapana Beach	n/a	-	-	-	-	-	-	-	-	-	-
HI64	M2R	27	Kalapana Beach	n/a	-	-	-	-	-	-	-	-	-	-
HI65	ME	27	Kalapana Beach	n/a	-	-	-	-	-	-	-	-	-	-
HI70	M1	27	Crescent Bay Dive Site	n/a	-	-	-	-	-	-	-	-	-	-
HI73	M1	27	Crescent Bay Dive Site	n/a	-	-	-	-	-	-	-	-	-	-
HI74	M1	27	Crescent Bay Dive Site	n/a	-	-	-	-	-	-	-	-	-	-
HI75	M1	37	Crescent Bay Dive Site	n/a	-	-	-	-	-	-	-	-	-	-
HI76	M2	27	Crescent Bay Dive Site	n/a	-	-	-	-	-	-	-	-	-	-
HI77	M2	37	Crescent Bay Dive Site	n/a	-	-	-	-	-	-	-	-	-	-
HI78	M2	37	Crescent Bay Dive Site	n/a	-	-	-	-	-	-	-	-	-	-
HI79	M2	27	Crescent Bay Dive Site	n/a	-	-	-	-	-	-	-	-	-	-
HI79F	M2	27	Crescent Bay Dive Site	n/a	-	-	-	-	-	-	-	-	-	-
HI82	AIA	27	Crescent Bay Dive Site	n/a	-	-	-	-	-	-	-	-	-	-
HI83	AIA	37	Crescent Bay Dive Site	n/a	-	-	-	-	-	-	-	-	-	-
HI85	AIA	27	Crescent Bay Dive Site	n/a	-	-	-	-	-	-	-	-	-	-
HI87	AIA	37	Crescent Bay Dive Site	n/a	-	-	-	-	-	-	-	-	-	-
HI88	M1	37	Crescent Bay Dive Site	n/a	-	-	-	-	-	-	-	-	-	-
HI89	M1	27	Crescent Bay Dive Site	n/a	-	-	-	-	-	-	-	-	-	-
HI91	M2	37	Crescent Bay Dive Site	n/a	-	-	-	-	-	-	-	-	-	-
HI98	M1	37	Green Sand Beach	n/a	-	-	-	-	-	-	-	-	-	-
HI99	M1	37	Green Sand Beach	n/a	-	-	-	-	-	-	-	-	-	-
HI99-2	M1	37	Green Sand Beach	n/a	-	-	-	-	-	-	-	-	-	-
HI100-2	M1	37	Green Sand Beach	n/a	-	-	-	-	-	-	-	-	-	-
HI101	M1	37	Green Sand Beach	n/a	-	-	-	-	-	-	-	-	-	-
HI101-2	M1	37	Green Sand Beach	n/a	-	-	-	-	-	-	-	-	-	-
HI102	M1	37	Green Sand Beach	n/a	-	-	-	-	-	-	-	-	-	-
HI103	M1	37	Green Sand Beach	n/a	-	-	-	-	-	-	-	-	-	-
HI107	M1	37	Green Sand Beach	n/a	-	-	-	-	-	-	-	-	-	-
HI108	M1	27	Green Sand Beach	n/a	-	-	-	-	-	-	-	-	-	-
HI110	AIA	37	Green Sand Beach	n/a	-	-	-	-	-	-	-	-	-	-
HI111	M1	27	Two Step Aloha Dive Site	n/a	-	-	-	-	-	-	-	-	-	-
HI113	M1	27	Two Step Aloha Dive Site	n/a	-	-	-	-	-	-	-	-	-	-
HI120	M1	27	Two Step Aloha Dive Site	n/a	-	-	-	-	-	-	-	-	-	-
HI121	M1	37	Two Step Aloha Dive Site	n/a	-	-	-	-	-	-	-	-	-	-
HI149	ME	27	Two Step Aloha Dive Site	n/a	-	-	-	-	-	-	-	-	-	-
HI150	AIA	37	Two Step Aloha Dive Site	n/a	-	-	-	-	-	-	-	-	-	-
HI151	AIA	37	Two Step Aloha Dive Site	n/a	-	-	-	-	-	-	-	-	-	-
HI152	M1R	27	Two Step Aloha Dive Site	n/a	-	-	-	-	-	-	-	-	-	-
HI153	ME	27	Two Step Canyons Dive Site	n/a	-	-	-	-	-	-	-	-	-	-
HI154	M1	27	Two Step Canyons Dive Site	n/a	-	-	-	-	-	-	-	-	-	-
PR02	AIA	37	Anasco South Beach	n/a	-	-	-	-	-	-	-	-	-	-
PR28	M1	27	Arroyo Beach	n/a	-	-	-	-	-	-	-	-	-	-
PR20	M1	37	Cabo Rojo Lighthouse E Beach	n/a	-	-	-	-	-	-	-	-	-	-
PR32	AIA	27	Cabo Rojo Lighthouse E Beach	n/a	-	-	-	-	-	-	-	-	-	-
PR59	M1R	37	Cabo Rojo Lighthouse E Beach	n/a	-	-	-	-	-	-	-	-	-	-
PR63	AIA	37	Cabo Rojo Lighthouse E Beach	n/a	-	-	-	-	-	-	-	-	-	-
PR69	AIA	37	Cabo Rojo Lighthouse E Beach	n/a	-	-	-	-	-	-	-	-	-	-
PR82	M1	27	Cabo Rojo Lighthouse E Beach	n/a	-	-	-	-	-	-	-	-	-	-
PR87	M2	27	Cabo Rojo Lighthouse E Beach	n/a	-	-	-	-	-	-	-	-	-	-
PR09	M1R	37	Combata Playa Beach	n/a	-	-	-	-	-	-	-	-	-	-
PR71	M1	27	Combata Playa Beach	n/a	-	-	-	-	-	-	-	-	-	-
PR72	M1	27	Combata Playa Beach	n/a	-	-	-	-	-	-	-	-	-	-
PR85	M1	27	Combata Playa Beach	n/a	-	-	-	-	-	-	-	-	-	-
PR40	AIAR	37	E Guardarraya Beach	n/a	-	-	-	-	-	-	-	-	-	-
PR04	M1	37	Escondida Area Beach	n/a	-	-	-	-	-	-	-	-	-	-
PR08	AIA	27	Escondida Area Beach	n/a	-	-	-	-	-	-	-	-	-	-
PR26	M1	27	Escondida Area Beach	n/a	-	-	-	-	-	-	-	-	-	-
PR80	M1	27	Guanica Reef 45 ft # 2	n/a	-	-	-	-	-	-	-	-	-	-
PR10	AIA	37	Jaguyues Forest Beach	n/a	-	-	-	-	-	-	-	-	-	-
PR45	M1	37	Jaguyues Forest Beach	n/a	-	-	-	-	-	-	-	-	-	-
PR73	M1	37	Jaguyues Forest Beach	n/a	-	-	-	-	-	-	-	-	-	-
PR05	M2	37	Los Bohios Beach	n/a	-	-	-	-	-	-	-	-	-	-
PR33	M1	27	Los Bohios Beach	n/a	-	-	-	-	-	-	-	-	-	-
PR34	M1	37	Los Bohios Beach	n/a	-	-	-	-	-	-	-	-	-	-
PR35	M1	27	Los Bohios Beach	n/a	-	-	-	-	-	-	-	-	-	-
PR36	M1	37	Los Bohios Beach	n/a	-	-	-	-	-	-	-	-	-	-
PR37	M1	37	Los Bohios Beach	n/a	-	-	-	-	-	-	-	-	-	-
PR41	M2R	37	Los Bohios Beach	n/a	-	-	-	-	-	-	-	-	-	-
PR53	AIAR	37	Park Litoral Mayaguez	n/a	-	-	-	-	-	-	-	-	-	-
PR06	AIA	37	Playa Buye Beach	n/a	-	-	-	-	-	-	-	-	-	-
PR15	AIAR	27	Playa Buye Beach	n/a	-	-	-	-	-	-	-	-	-	-
PR18	AIA	27	Playa Buye Beach	n/a	-	-	-	-	-	-	-	-	-	-
PR19	AIA	27	Playa Buye Beach	n/a	-	-	-	-	-	-	-	-	-	-
PR51	M1R	37	Playa Buye Beach	n/a	-	-	-	-	-	-	-	-	-	-
PR56	AIA	37	Playa Buye Beach	n/a	-	-	-	-	-	-	-	-	-	-
PR77	M1	27	Playa Buye Beach	n/a	-	-	-	-	-	-	-	-	-	-
PR13	M1R	27	Playa Los Guaynes Beach	n/a	-	-	-	-	-	-	-	-	-	-
PR74	M1	37	Playa Los Guaynes Beach	n/a	-	-	-	-	-	-	-	-	-	-
PR16	M2R	37	Ponce Beach	n/a	-	-	-	-	-	-	-	-	-	-
PR49	AIA	27	Ponce Beach	n/a	-	-	-	-	-	-	-	-	-	-
PR50	M1R	37	Ponce Beach	n/a	-	-	-	-	-	-	-	-	-	-
PR22	AIAR	37	Punta Santiago Beach	n/a	-	-	-	-	-	-	-	-	-	-
PR01	AIA	37	Rincon Area	n/a	-	-	-	-	-	-	-	-	-	-
PR11	AIAR	37	Rincon Area	n/a	-	-	-	-	-	-	-	-	-	-
PR17	AIA	37	San Juan Tres Palmas	n/a	-	-	-	-	-	-	-	-	-	-
PR48	AIA	37	San Juan Tres Palmas	n/a	-	-	-	-	-	-	-	-	-	-
PR23	M2R	27	Villa Pequera Beach Park	n/a	-	-	-	-	-	-	-	-	-	-
PR24	M2R	37	Villa Pequera Beach Park	n/a	-	-	-	-	-	-	-	-	-	-
PR44	M1	37	Villa Pequera Beach Park	n/a	-	-	-	-	-	-	-	-	-	-

## Sheet: Table S4
Table S4: Growth conditions and antimicrobial activity of isolated strains against pathogenic bacteria, sorted based on growth conditions
					Activity against pathogenic bacteria indicated by X ( - indicates no activity)
					E. coli		S. enterica		A. baumanii		MRSA		E. faecalis
					ST-131		DT104						EPH 401
Sample ID	Growth Medium	Growth Temp.	Collection Location (Green=Hawaii, Blue=Puerto Rico)	Cluster in Fig. 4	CFS	EA	CFS	EA	CFS	EA	CFS	EA	CFS	EA
PR32	AIA	27	Cabo Rojo Lighthouse E Beach	n/a	-	-	-	-	-	-	-	-	-	-
HI82	AIA	27	Crescent Bay Dive Site	n/a	-	-	-	-	-	-	-	-	-	-
HI84	AIA	27	Crescent Bay Dive Site	Top	-	-	-	-	-	-	X	-	-	-
HI85	AIA	27	Crescent Bay Dive Site	n/a	-	-	-	-	-	-	-	-	-	-
HI92	AIA	27	Crescent Bay Dive Site	Top	-	-	-	-	-	-	X	X	-	-
PR08	AIA	27	Escondida Area Beach	n/a	-	-	-	-	-	-	-	-	-	-
HI52	AIA	27	Kalapana Beach	n/a	-	-	-	-	-	-	-	-	-	-
HI30	AIA	27	Milolii Dive Site	n/a	-	-	-	-	-	-	-	-	-	-
HI31	AIA	27	Milolii Dive Site	Top	-	-	-	-	-	-	-	-	-	-
PR18	AIA	27	Playa Buye Beach	n/a	-	-	-	-	-	-	-	-	-	-
PR19	AIA	27	Playa Buye Beach	n/a	-	-	-	-	-	-	-	-	-	-
PR49	AIA	27	Ponce Beach	n/a	-	-	-	-	-	-	-	-	-	-
PR02	AIA	37	Anasco South Beach	n/a	-	-	-	-	-	-	-	-	-	-
PR63	AIA	37	Cabo Rojo Lighthouse E Beach	n/a	-	-	-	-	-	-	-	-	-	-
PR69	AIA	37	Cabo Rojo Lighthouse E Beach	n/a	-	-	-	-	-	-	-	-	-	-
HI83	AIA	37	Crescent Bay Dive Site	n/a	-	-	-	-	-	-	-	-	-	-
HI86	AIA	37	Crescent Bay Dive Site	Top	-	-	-	-	-	-	X	X	-	-
HI87	AIA	37	Crescent Bay Dive Site	n/a	-	-	-	-	-	-	-	-	-	-
PR21	AIA	37	E Guardarraya Beach	Bottom	-	-	-	-	-	-	-	-	-	-
HI110	AIA	37	Green Sand Beach	n/a	-	-	-	-	-	-	-	-	-	-
PR07	AIA	37	Jaguyues Forest Beach	Bottom	-	-	-	-	-	-	X	-	-	-
PR10	AIA	37	Jaguyues Forest Beach	n/a	-	-	-	-	-	-	-	-	-	-
PR39	AIA	37	Jaguyues Forest Beach	Bottom	-	-	-	-	-	-	X	-	-	-
HI51	AIA	37	Kalapana Beach	n/a	-	-	-	-	-	-	-	-	-	-
HI24	AIA	37	Milolii Dive Site	Top	-	-	-	-	-	-	-	-	-	-
HI25	AIA	37	Milolii Dive Site	n/a	-	-	-	-	-	-	-	-	-	-
HI26	AIA	37	Milolii Dive Site	n/a	-	-	-	-	-	-	-	-	-	-
HI28	AIA	37	Milolii Dive Site	n/a	-	-	-	-	-	-	-	-	-	-
PR06	AIA	37	Playa Buye Beach	n/a	-	-	-	-	-	-	-	-	-	-
PR56	AIA	37	Playa Buye Beach	n/a	-	-	-	-	-	-	-	-	-	-
PR01	AIA	37	Rincon Area	n/a	-	-	-	-	-	-	-	-	-	-
PR17	AIA	37	San Juan Tres Palmas	n/a	-	-	-	-	-	-	-	-	-	-
PR48	AIA	37	San Juan Tres Palmas	n/a	-	-	-	-	-	-	-	-	-	-
HI150	AIA	37	Two Step Aloha Dive Site	n/a	-	-	-	-	-	-	-	-	-	-
HI151	AIA	37	Two Step Aloha Dive Site	n/a	-	-	-	-	-	-	-	-	-	-
PR15	AIAR	27	Playa Buye Beach	n/a	-	-	-	-	-	-	-	-	-	-
PR40	AIAR	37	E Guardarraya Beach	n/a	-	-	-	-	-	-	-	-	-	-
PR53	AIAR	37	Park Litoral Mayaguez	n/a	-	-	-	-	-	-	-	-	-	-
PR22	AIAR	37	Punta Santiago Beach	n/a	-	-	-	-	-	-	-	-	-	-
PR11	AIAR	37	Rincon Area	n/a	-	-	-	-	-	-	-	-	-	-
PR25	M1	27	Anasco South Beach	Bottom	-	-	-	-	-	-	-	-	-	-
PR27	M1	27	Arroyo Beach	Bottom	-	-	-	-	-	-	-	-	-	-
PR28	M1	27	Arroyo Beach	n/a	-	-	-	-	-	-	-	-	-	-
PR82	M1	27	Cabo Rojo Lighthouse E Beach	n/a	-	-	-	-	-	-	-	-	-	-
PR71	M1	27	Combata Playa Beach	n/a	-	-	-	-	-	-	-	-	-	-
PR72	M1	27	Combata Playa Beach	n/a	-	-	-	-	-	-	-	-	-	-
PR85	M1	27	Combata Playa Beach	n/a	-	-	-	-	-	-	-	-	-	-
HI70	M1	27	Crescent Bay Dive Site	n/a	-	-	-	-	-	-	-	-	-	-
HI73	M1	27	Crescent Bay Dive Site	n/a	-	-	-	-	-	-	-	-	-	-
HI74	M1	27	Crescent Bay Dive Site	n/a	-	-	-	-	-	-	-	-	-	-
HI89	M1	27	Crescent Bay Dive Site	n/a	-	-	-	-	-	-	-	-	-	-
PR26	M1	27	Escondida Area Beach	n/a	-	-	-	-	-	-	-	-	-	-
HI108	M1	27	Green Sand Beach	n/a	-	-	-	-	-	-	-	-	-	-
PR80	M1	27	Guanica Reef 45 ft # 2	n/a	-	-	-	-	-	-	-	-	-	-
HI33	M1	27	Kalapana Beach	Bottom	X	X	X	X	X	X	X	X	X	X
HI34	M1	27	Kalapana Beach	n/a	-	-	-	-	-	-	-	-	-	-
HI39	M1	27	Kalapana Beach	n/a	-	-	-	-	-	-	-	-	-	-
HI53	M1	27	Kalapana Beach	n/a	-	-	-	-	-	-	-	-	-	-
HI54	M1	27	Kalapana Beach	n/a	-	-	-	-	-	-	-	-	-	-
HI55	M1	27	Kalapana Beach	Bottom	-	-	-	-	-	-	-	-	-	-
HI57	M1	27	Kalapana Beach	n/a	-	-	-	-	-	-	-	-	-	-
PR33	M1	27	Los Bohios Beach	n/a	-	-	-	-	-	-	-	-	-	-
PR35	M1	27	Los Bohios Beach	n/a	-	-	-	-	-	-	-	-	-	-
HI06	M1	27	Milolii Dive Site	Top	-	-	-	X	-	X	-	-	-	-
HI09	M1	27	Milolii Dive Site	n/a	-	-	-	-	-	-	-	-	-	-
HI10	M1	27	Milolii Dive Site	Top	-	-	X	X	-	X	X	X	X	-
PR77	M1	27	Playa Buye Beach	n/a	-	-	-	-	-	-	-	-	-	-
HI111	M1	27	Two Step Aloha Dive Site	n/a	-	-	-	-	-	-	-	-	-	-
HI113	M1	27	Two Step Aloha Dive Site	n/a	-	-	-	-	-	-	-	-	-	-
HI120	M1	27	Two Step Aloha Dive Site	n/a	-	-	-	-	-	-	-	-	-	-
HI154	M1	27	Two Step Canyons Dive Site	n/a	-	-	-	-	-	-	-	-	-	-
PR20	M1	37	Cabo Rojo Lighthouse E Beach	n/a	-	-	-	-	-	-	-	-	-	-
HI75	M1	37	Crescent Bay Dive Site	n/a	-	-	-	-	-	-	-	-	-	-
HI88	M1	37	Crescent Bay Dive Site	n/a	-	-	-	-	-	-	-	-	-	-
PR04	M1	37	Escondida Area Beach	n/a	-	-	-	-	-	-	-	-	-	-
HI100	M1	37	Green Sand Beach	Bottom	-	-	-	-	-	-	-	X	-	-
HI100-2	M1	37	Green Sand Beach	n/a	-	-	-	-	-	-	-	-	-	-
HI101	M1	37	Green Sand Beach	n/a	-	-	-	-	-	-	-	-	-	-
HI101-2	M1	37	Green Sand Beach	n/a	-	-	-	-	-	-	-	-	-	-
HI102	M1	37	Green Sand Beach	n/a	-	-	-	-	-	-	-	-	-	-
HI103	M1	37	Green Sand Beach	n/a	-	-	-	-	-	-	-	-	-	-
HI107	M1	37	Green Sand Beach	n/a	-	-	-	-	-	-	-	-	-	-
HI98	M1	37	Green Sand Beach	n/a	-	-	-	-	-	-	-	-	-	-
HI99	M1	37	Green Sand Beach	n/a	-	-	-	-	-	-	-	-	-	-
HI99-2	M1	37	Green Sand Beach	n/a	-	-	-	-	-	-	-	-	-	-
PR31	M1	37	Guanica Reef 45 ft # 2	Bottom	-	-	-	-	-	-	-	-	-	-
PR45	M1	37	Jaguyues Forest Beach	n/a	-	-	-	-	-	-	-	-	-	-
PR73	M1	37	Jaguyues Forest Beach	n/a	-	-	-	-	-	-	-	-	-	-
HI40	M1	37	Kalapana Beach	Top	-	-	-	-	-	-	-	-	-	-
HI41	M1	37	Kalapana Beach	Top	-	-	-	-	-	-	-	-	-	-
PR29	M1	37	Los Bohios Beach	Bottom	-	-	-	-	-	-	-	-	-	-
PR34	M1	37	Los Bohios Beach	n/a	-	-	-	-	-	-	-	-	-	-
PR36	M1	37	Los Bohios Beach	n/a	-	-	-	-	-	-	-	-	-	-
PR37	M1	37	Los Bohios Beach	n/a	-	-	-	-	-	-	-	-	-	-
HI01	M1	37	Milolii Dive Site	Top	-	X	X	X	X	-	-	X	X	X
HI02	M1	37	Milolii Dive Site	Top	-	-	-	X	-	X	X	X	-	X
HI05	M1	37	Milolii Dive Site	Top	-	-	-	X	-	X	X	X	-	X
HI11	M1	37	Milolii Dive Site	Top	-	-	-	-	-	X	-	-	-	X
PR74	M1	37	Playa Los Guaynes Beach	n/a	-	-	-	-	-	-	-	-	-	-
HI121	M1	37	Two Step Aloha Dive Site	n/a	-	-	-	-	-	-	-	-	-	-
PR44	M1	37	Villa Pequera Beach Park	n/a	-	-	-	-	-	-	-	-	-	-
PR13	M1R	27	Playa Los Guaynes Beach	n/a	-	-	-	-	-	-	-	-	-	-
HI152	M1R	27	Two Step Aloha Dive Site	n/a	-	-	-	-	-	-	-	-	-	-
PR59	M1R	37	Cabo Rojo Lighthouse E Beach	n/a	-	-	-	-	-	-	-	-	-	-
PR09	M1R	37	Combata Playa Beach	n/a	-	-	-	-	-	-	-	-	-	-
HI12	M1R	37	Milolii Dive Site	n/a	-	-	-	-	-	-	-	-	-	-
PR42	M1R	37	Park Litoral Mayaguez	Bottom	-	-	-	-	-	-	-	-	-	-
PR51	M1R	37	Playa Buye Beach	n/a	-	-	-	-	-	-	-	-	-	-
PR50	M1R	37	Ponce Beach	n/a	-	-	-	-	-	-	-	-	-	-
PR87	M2	27	Cabo Rojo Lighthouse E Beach	n/a	-	-	-	-	-	-	-	-	-	-
HI76	M2	27	Crescent Bay Dive Site	n/a	-	-	-	-	-	-	-	-	-	-
HI79	M2	27	Crescent Bay Dive Site	Top	-	-	-	-	X	X	X	-	X	X
HI79	M2	27	Crescent Bay Dive Site	n/a	-	-	-	-	-	-	-	-	-	-
HI79F	M2	27	Crescent Bay Dive Site	n/a	-	-	-	-	-	-	-	-	-	-
HI80	M2	27	Crescent Bay Dive Site	Bottom	-	-	-	-	-	X	X	-	-	-
HI90	M2	27	Crescent Bay Dive Site	Top	-	-	-	-	-	-	X	-	-	-
HI44	M2	27	Kalapana Beach	n/a	-	-	-	-	-	-	-	-	-	-
HI62	M2	27	Kalapana Beach	n/a	-	-	-	-	-	-	-	-	-	-
HI16	M2	27	Milolii Dive Site	Top	-	-	X	X	-	X	-	X	X	X
HI17	M2	27	Milolii Dive Site	n/a	-	-	-	-	-	-	-	-	-	-
HI18	M2	27	Milolii Dive Site	Top	-	-	-	-	-	-	-	-	-	-
HI77	M2	37	Crescent Bay Dive Site	n/a	-	-	-	-	-	-	-	-	-	-
HI78	M2	37	Crescent Bay Dive Site	n/a	-	-	-	-	-	-	-	-	-	-
HI91	M2	37	Crescent Bay Dive Site	n/a	-	-	-	-	-	-	-	-	-	-
HI45	M2	37	Kalapana Beach	n/a	-	-	-	-	-	-	-	-	-	-
HI46	M2	37	Kalapana Beach	n/a	-	-	-	-	-	-	-	-	-	-
PR05	M2	37	Los Bohios Beach	n/a	-	-	-	-	-	-	-	-	-	-
PR12	M2	37	Los Bohios Beach	Bottom	-	-	-	-	-	-	-	-	-	-
HI14	M2	37	Milolii Dive Site	Top	-	-	X	X	X	X	X	X	-	X
HI15	M2	37	Milolii Dive Site	Top	-	-	X	X	-	X	-	X	X	X
HI48	M2R	27	Kalapana Beach	n/a	-	-	-	-	-	-	-	-	-	-
HI64	M2R	27	Kalapana Beach	n/a	-	-	-	-	-	-	-	-	-	-
PR23	M2R	27	Villa Pequera Beach Park	n/a	-	-	-	-	-	-	-	-	-	-
HI47	M2R	37	Kalapana Beach	n/a	-	-	-	-	-	-	-	-	-	-
HI63	M2R	37	Kalapana Beach	n/a	-	-	-	-	-	-	-	-	-	-
PR41	M2R	37	Los Bohios Beach	n/a	-	-	-	-	-	-	-	-	-	-
HI19	M2R	37	Milolii Dive Site	n/a	-	-	-	-	-	-	-	-	-	-
PR16	M2R	37	Ponce Beach	n/a	-	-	-	-	-	-	-	-	-	-
PR14	M2R	37	Punta Santiago Beach	Bottom	-	-	-	-	-	-	-	-	-	-
PR24	M2R	37	Villa Pequera Beach Park	n/a	-	-	-	-	-	-	-	-	-	-
HI65	ME	27	Kalapana Beach	n/a	-	-	-	-	-	-	-	-	-	-
HI149	ME	27	Two Step Aloha Dive Site	n/a	-	-	-	-	-	-	-	-	-	-
HI153	ME	27	Two Step Canyons Dive Site	n/a	-	-	-	-	-	-	-	-	-	-

## Sheet: Table S5
Table S5: Growth conditions and antimicrobial activity of isolated strains against pathogenic bacteria, sorted based on location
					Activity against pathogenic bacteria indicated by X ( - indicates no activity)
					E. coli		S. enterica		A. baumanii		MRSA		E. faecalis
					ST-131		DT104						EPH 401
Sample ID	Growth Medium	Growth Temp.	Collection Location (Green=Hawaii, Blue=Puerto Rico)	Cluster in Fig. 4	CFS	EA	CFS	EA	CFS	EA	CFS	EA	CFS	EA
PR25	M1	27	Anasco South Beach	Bottom	-	-	-	-	-	-	-	-	-	-
PR02	AIA	37	Anasco South Beach	n/a	-	-	-	-	-	-	-	-	-	-
PR27	M1	27	Arroyo Beach	Bottom	-	-	-	-	-	-	-	-	-	-
PR28	M1	27	Arroyo Beach	n/a	-	-	-	-	-	-	-	-	-	-
PR32	AIA	27	Cabo Rojo Lighthouse E Beach	n/a	-	-	-	-	-	-	-	-	-	-
PR82	M1	27	Cabo Rojo Lighthouse E Beach	n/a	-	-	-	-	-	-	-	-	-	-
PR87	M2	27	Cabo Rojo Lighthouse E Beach	n/a	-	-	-	-	-	-	-	-	-	-
PR63	AIA	37	Cabo Rojo Lighthouse E Beach	n/a	-	-	-	-	-	-	-	-	-	-
PR69	AIA	37	Cabo Rojo Lighthouse E Beach	n/a	-	-	-	-	-	-	-	-	-	-
PR20	M1	37	Cabo Rojo Lighthouse E Beach	n/a	-	-	-	-	-	-	-	-	-	-
PR59	M1R	37	Cabo Rojo Lighthouse E Beach	n/a	-	-	-	-	-	-	-	-	-	-
PR71	M1	27	Combata Playa Beach	n/a	-	-	-	-	-	-	-	-	-	-
PR72	M1	27	Combata Playa Beach	n/a	-	-	-	-	-	-	-	-	-	-
PR85	M1	27	Combata Playa Beach	n/a	-	-	-	-	-	-	-	-	-	-
PR09	M1R	37	Combata Playa Beach	n/a	-	-	-	-	-	-	-	-	-	-
HI82	AIA	27	Crescent Bay Dive Site	n/a	-	-	-	-	-	-	-	-	-	-
HI84	AIA	27	Crescent Bay Dive Site	Top	-	-	-	-	-	-	X	-	-	-
HI85	AIA	27	Crescent Bay Dive Site	n/a	-	-	-	-	-	-	-	-	-	-
HI92	AIA	27	Crescent Bay Dive Site	Top	-	-	-	-	-	-	X	X	-	-
HI70	M1	27	Crescent Bay Dive Site	n/a	-	-	-	-	-	-	-	-	-	-
HI73	M1	27	Crescent Bay Dive Site	n/a	-	-	-	-	-	-	-	-	-	-
HI74	M1	27	Crescent Bay Dive Site	n/a	-	-	-	-	-	-	-	-	-	-
HI89	M1	27	Crescent Bay Dive Site	n/a	-	-	-	-	-	-	-	-	-	-
HI76	M2	27	Crescent Bay Dive Site	n/a	-	-	-	-	-	-	-	-	-	-
HI79	M2	27	Crescent Bay Dive Site	Top	-	-	-	-	X	X	X	-	X	X
HI79	M2	27	Crescent Bay Dive Site	n/a	-	-	-	-	-	-	-	-	-	-
HI79F	M2	27	Crescent Bay Dive Site	n/a	-	-	-	-	-	-	-	-	-	-
HI80	M2	27	Crescent Bay Dive Site	Bottom	-	-	-	-	-	X	X	-	-	-
HI90	M2	27	Crescent Bay Dive Site	Top	-	-	-	-	-	-	X	-	-	-
HI83	AIA	37	Crescent Bay Dive Site	n/a	-	-	-	-	-	-	-	-	-	-
HI86	AIA	37	Crescent Bay Dive Site	Top	-	-	-	-	-	-	X	X	-	-
HI87	AIA	37	Crescent Bay Dive Site	n/a	-	-	-	-	-	-	-	-	-	-
HI75	M1	37	Crescent Bay Dive Site	n/a	-	-	-	-	-	-	-	-	-	-
HI88	M1	37	Crescent Bay Dive Site	n/a	-	-	-	-	-	-	-	-	-	-
HI77	M2	37	Crescent Bay Dive Site	n/a	-	-	-	-	-	-	-	-	-	-
HI78	M2	37	Crescent Bay Dive Site	n/a	-	-	-	-	-	-	-	-	-	-
HI91	M2	37	Crescent Bay Dive Site	n/a	-	-	-	-	-	-	-	-	-	-
PR21	AIA	37	E Guardarraya Beach	Bottom	-	-	-	-	-	-	-	-	-	-
PR40	AIAR	37	E Guardarraya Beach	n/a	-	-	-	-	-	-	-	-	-	-
PR08	AIA	27	Escondida Area Beach	n/a	-	-	-	-	-	-	-	-	-	-
PR26	M1	27	Escondida Area Beach	n/a	-	-	-	-	-	-	-	-	-	-
PR04	M1	37	Escondida Area Beach	n/a	-	-	-	-	-	-	-	-	-	-
HI108	M1	27	Green Sand Beach	n/a	-	-	-	-	-	-	-	-	-	-
HI110	AIA	37	Green Sand Beach	n/a	-	-	-	-	-	-	-	-	-	-
HI100	M1	37	Green Sand Beach	Bottom	-	-	-	-	-	-	-	X	-	-
HI100-2	M1	37	Green Sand Beach	n/a	-	-	-	-	-	-	-	-	-	-
HI101	M1	37	Green Sand Beach	n/a	-	-	-	-	-	-	-	-	-	-
HI101-2	M1	37	Green Sand Beach	n/a	-	-	-	-	-	-	-	-	-	-
HI102	M1	37	Green Sand Beach	n/a	-	-	-	-	-	-	-	-	-	-
HI103	M1	37	Green Sand Beach	n/a	-	-	-	-	-	-	-	-	-	-
HI107	M1	37	Green Sand Beach	n/a	-	-	-	-	-	-	-	-	-	-
HI98	M1	37	Green Sand Beach	n/a	-	-	-	-	-	-	-	-	-	-
HI99	M1	37	Green Sand Beach	n/a	-	-	-	-	-	-	-	-	-	-
HI99-2	M1	37	Green Sand Beach	n/a	-	-	-	-	-	-	-	-	-	-
PR80	M1	27	Guanica Reef 45 ft # 2	n/a	-	-	-	-	-	-	-	-	-	-
PR31	M1	37	Guanica Reef 45 ft # 2	Bottom	-	-	-	-	-	-	-	-	-	-
PR07	AIA	37	Jaguyues Forest Beach	Bottom	-	-	-	-	-	-	X	-	-	-
PR10	AIA	37	Jaguyues Forest Beach	n/a	-	-	-	-	-	-	-	-	-	-
PR39	AIA	37	Jaguyues Forest Beach	Bottom	-	-	-	-	-	-	X	-	-	-
PR45	M1	37	Jaguyues Forest Beach	n/a	-	-	-	-	-	-	-	-	-	-
PR73	M1	37	Jaguyues Forest Beach	n/a	-	-	-	-	-	-	-	-	-	-
HI52	AIA	27	Kalapana Beach	n/a	-	-	-	-	-	-	-	-	-	-
HI33	M1	27	Kalapana Beach	Bottom	X	X	X	X	X	X	X	X	X	X
HI34	M1	27	Kalapana Beach	n/a	-	-	-	-	-	-	-	-	-	-
HI39	M1	27	Kalapana Beach	n/a	-	-	-	-	-	-	-	-	-	-
HI53	M1	27	Kalapana Beach	n/a	-	-	-	-	-	-	-	-	-	-
HI54	M1	27	Kalapana Beach	n/a	-	-	-	-	-	-	-	-	-	-
HI55	M1	27	Kalapana Beach	Bottom	-	-	-	-	-	-	-	-	-	-
HI57	M1	27	Kalapana Beach	n/a	-	-	-	-	-	-	-	-	-	-
HI44	M2	27	Kalapana Beach	n/a	-	-	-	-	-	-	-	-	-	-
HI62	M2	27	Kalapana Beach	n/a	-	-	-	-	-	-	-	-	-	-
HI48	M2R	27	Kalapana Beach	n/a	-	-	-	-	-	-	-	-	-	-
HI64	M2R	27	Kalapana Beach	n/a	-	-	-	-	-	-	-	-	-	-
HI65	ME	27	Kalapana Beach	n/a	-	-	-	-	-	-	-	-	-	-
HI51	AIA	37	Kalapana Beach	n/a	-	-	-	-	-	-	-	-	-	-
HI40	M1	37	Kalapana Beach	Top	-	-	-	-	-	-	-	-	-	-
HI41	M1	37	Kalapana Beach	Top	-	-	-	-	-	-	-	-	-	-
HI45	M2	37	Kalapana Beach	n/a	-	-	-	-	-	-	-	-	-	-
HI46	M2	37	Kalapana Beach	n/a	-	-	-	-	-	-	-	-	-	-
HI47	M2R	37	Kalapana Beach	n/a	-	-	-	-	-	-	-	-	-	-
HI63	M2R	37	Kalapana Beach	n/a	-	-	-	-	-	-	-	-	-	-
PR33	M1	27	Los Bohios Beach	n/a	-	-	-	-	-	-	-	-	-	-
PR35	M1	27	Los Bohios Beach	n/a	-	-	-	-	-	-	-	-	-	-
PR29	M1	37	Los Bohios Beach	Bottom	-	-	-	-	-	-	-	-	-	-
PR34	M1	37	Los Bohios Beach	n/a	-	-	-	-	-	-	-	-	-	-
PR36	M1	37	Los Bohios Beach	n/a	-	-	-	-	-	-	-	-	-	-
PR37	M1	37	Los Bohios Beach	n/a	-	-	-	-	-	-	-	-	-	-
PR05	M2	37	Los Bohios Beach	n/a	-	-	-	-	-	-	-	-	-	-
PR12	M2	37	Los Bohios Beach	Bottom	-	-	-	-	-	-	-	-	-	-
PR41	M2R	37	Los Bohios Beach	n/a	-	-	-	-	-	-	-	-	-	-
HI30	AIA	27	Milolii Dive Site	n/a	-	-	-	-	-	-	-	-	-	-
HI31	AIA	27	Milolii Dive Site	Top	-	-	-	-	-	-	-	-	-	-
HI06	M1	27	Milolii Dive Site	Top	-	-	-	X	-	X	-	-	-	-
HI09	M1	27	Milolii Dive Site	n/a	-	-	-	-	-	-	-	-	-	-
HI10	M1	27	Milolii Dive Site	Top	-	-	X	X	-	X	X	X	X	-
HI16	M2	27	Milolii Dive Site	Top	-	-	X	X	-	X	-	X	X	X
HI17	M2	27	Milolii Dive Site	n/a	-	-	-	-	-	-	-	-	-	-
HI18	M2	27	Milolii Dive Site	Top	-	-	-	-	-	-	-	-	-	-
HI24	AIA	37	Milolii Dive Site	Top	-	-	-	-	-	-	-	-	-	-
HI25	AIA	37	Milolii Dive Site	n/a	-	-	-	-	-	-	-	-	-	-
HI26	AIA	37	Milolii Dive Site	n/a	-	-	-	-	-	-	-	-	-	-
HI28	AIA	37	Milolii Dive Site	n/a	-	-	-	-	-	-	-	-	-	-
HI01	M1	37	Milolii Dive Site	Top	-	X	X	X	X	-	-	X	X	X
HI02	M1	37	Milolii Dive Site	Top	-	-	-	X	-	X	X	X	-	X
HI05	M1	37	Milolii Dive Site	Top	-	-	-	X	-	X	X	X	-	X
HI11	M1	37	Milolii Dive Site	Top	-	-	-	-	-	X	-	-	-	X
HI12	M1R	37	Milolii Dive Site	n/a	-	-	-	-	-	-	-	-	-	-
HI14	M2	37	Milolii Dive Site	Top	-	-	X	X	X	X	X	X	-	X
HI15	M2	37	Milolii Dive Site	Top	-	-	X	X	-	X	-	X	X	X
HI19	M2R	37	Milolii Dive Site	n/a	-	-	-	-	-	-	-	-	-	-
PR53	AIAR	37	Park Litoral Mayaguez	n/a	-	-	-	-	-	-	-	-	-	-
PR42	M1R	37	Park Litoral Mayaguez	Bottom	-	-	-	-	-	-	-	-	-	-
PR18	AIA	27	Playa Buye Beach	n/a	-	-	-	-	-	-	-	-	-	-
PR19	AIA	27	Playa Buye Beach	n/a	-	-	-	-	-	-	-	-	-	-
PR15	AIAR	27	Playa Buye Beach	n/a	-	-	-	-	-	-	-	-	-	-
PR77	M1	27	Playa Buye Beach	n/a	-	-	-	-	-	-	-	-	-	-
PR06	AIA	37	Playa Buye Beach	n/a	-	-	-	-	-	-	-	-	-	-
PR56	AIA	37	Playa Buye Beach	n/a	-	-	-	-	-	-	-	-	-	-
PR51	M1R	37	Playa Buye Beach	n/a	-	-	-	-	-	-	-	-	-	-
PR13	M1R	27	Playa Los Guaynes Beach	n/a	-	-	-	-	-	-	-	-	-	-
PR74	M1	37	Playa Los Guaynes Beach	n/a	-	-	-	-	-	-	-	-	-	-
PR49	AIA	27	Ponce Beach	n/a	-	-	-	-	-	-	-	-	-	-
PR50	M1R	37	Ponce Beach	n/a	-	-	-	-	-	-	-	-	-	-
PR16	M2R	37	Ponce Beach	n/a	-	-	-	-	-	-	-	-	-	-
PR22	AIAR	37	Punta Santiago Beach	n/a	-	-	-	-	-	-	-	-	-	-
PR14	M2R	37	Punta Santiago Beach	Bottom	-	-	-	-	-	-	-	-	-	-
PR01	AIA	37	Rincon Area	n/a	-	-	-	-	-	-	-	-	-	-
PR11	AIAR	37	Rincon Area	n/a	-	-	-	-	-	-	-	-	-	-
PR17	AIA	37	San Juan Tres Palmas	n/a	-	-	-	-	-	-	-	-	-	-
PR48	AIA	37	San Juan Tres Palmas	n/a	-	-	-	-	-	-	-	-	-	-
HI111	M1	27	Two Step Aloha Dive Site	n/a	-	-	-	-	-	-	-	-	-	-
HI113	M1	27	Two Step Aloha Dive Site	n/a	-	-	-	-	-	-	-	-	-	-
HI120	M1	27	Two Step Aloha Dive Site	n/a	-	-	-	-	-	-	-	-	-	-
HI152	M1R	27	Two Step Aloha Dive Site	n/a	-	-	-	-	-	-	-	-	-	-
HI149	ME	27	Two Step Aloha Dive Site	n/a	-	-	-	-	-	-	-	-	-	-
HI150	AIA	37	Two Step Aloha Dive Site	n/a	-	-	-	-	-	-	-	-	-	-
HI151	AIA	37	Two Step Aloha Dive Site	n/a	-	-	-	-	-	-	-	-	-	-
HI121	M1	37	Two Step Aloha Dive Site	n/a	-	-	-	-	-	-	-	-	-	-
HI154	M1	27	Two Step Canyons Dive Site	n/a	-	-	-	-	-	-	-	-	-	-
HI153	ME	27	Two Step Canyons Dive Site	n/a	-	-	-	-	-	-	-	-	-	-
PR23	M2R	27	Villa Pequera Beach Park	n/a	-	-	-	-	-	-	-	-	-	-
PR44	M1	37	Villa Pequera Beach Park	n/a	-	-	-	-	-	-	-	-	-	-
PR24	M2R	37	Villa Pequera Beach Park	n/a	-	-	-	-	-	-	-	-	-	-

## Sheet: Table S6
Table S6: Growth conditions and antimicrobial activity of isolated strains against pathogenic bacteria, sorted based on activity
					Activity against pathogenic bacteria indicated by X ( - indicates no activity)
					E. coli		S. enterica		A. baumanii		MRSA		E. faecalis
					ST-131		DT104						EPH 401
Sample ID	Growth Medium	Growth Temp.	Collection Location (Green=Hawaii, Blue=Puerto Rico)	Cluster in Fig. 4	CFS	EA	CFS	EA	CFS	EA	CFS	EA	CFS	EA
HI33	M1	27	Kalapana Beach	Bottom	X	X	X	X	X	X	X	X	X	X
HI01	M1	37	Milolii Dive Site	Top	-	X	X	X	X	-	-	X	X	X
HI14	M2	37	Milolii Dive Site	Top	-	-	X	X	X	X	X	X	-	X
HI10	M1	27	Milolii Dive Site	Top	-	-	X	X	-	X	X	X	X	-
HI16	M2	27	Milolii Dive Site	Top	-	-	X	X	-	X	-	X	X	X
HI15	M2	37	Milolii Dive Site	Top	-	-	X	X	-	X	-	X	X	X
HI79	M2	27	Crescent Bay Dive Site	Top	-	-	-	-	X	X	X	-	X	X
HI02	M1	37	Milolii Dive Site	Top	-	-	-	X	-	X	X	X	-	X
HI05	M1	37	Milolii Dive Site	Top	-	-	-	X	-	X	X	X	-	X
HI92	AIA	27	Crescent Bay Dive Site	Top	-	-	-	-	-	-	X	X	-	-
HI86	AIA	37	Crescent Bay Dive Site	Top	-	-	-	-	-	-	X	X	-	-
HI06	M1	27	Milolii Dive Site	Top	-	-	-	X	-	X	-	-	-	-
HI11	M1	37	Milolii Dive Site	Top	-	-	-	-	-	X	-	-	-	X
HI80	M2	27	Crescent Bay Dive Site	Bottom	-	-	-	-	-	X	X	-	-	-
HI84	AIA	27	Crescent Bay Dive Site	Top	-	-	-	-	-	-	X	-	-	-
HI90	M2	27	Crescent Bay Dive Site	Top	-	-	-	-	-	-	X	-	-	-
HI100	M1	37	Green Sand Beach	Bottom	-	-	-	-	-	-	-	X	-	-
PR07	AIA	37	Jaguyues Forest Beach	Bottom	-	-	-	-	-	-	X	-	-	-
PR39	AIA	37	Jaguyues Forest Beach	Bottom	-	-	-	-	-	-	X	-	-	-
HI40	M1	37	Kalapana Beach	Top	-	-	-	-	-	-	-	-	-	-
HI41	M1	37	Kalapana Beach	Top	-	-	-	-	-	-	-	-	-	-
HI31	AIA	27	Milolii Dive Site	Top	-	-	-	-	-	-	-	-	-	-
HI18	M2	27	Milolii Dive Site	Top	-	-	-	-	-	-	-	-	-	-
HI24	AIA	37	Milolii Dive Site	Top	-	-	-	-	-	-	-	-	-	-
PR02	AIA	37	Anasco South Beach	n/a	-	-	-	-	-	-	-	-	-	-
PR28	M1	27	Arroyo Beach	n/a	-	-	-	-	-	-	-	-	-	-
PR32	AIA	27	Cabo Rojo Lighthouse E Beach	n/a	-	-	-	-	-	-	-	-	-	-
PR82	M1	27	Cabo Rojo Lighthouse E Beach	n/a	-	-	-	-	-	-	-	-	-	-
PR87	M2	27	Cabo Rojo Lighthouse E Beach	n/a	-	-	-	-	-	-	-	-	-	-
PR63	AIA	37	Cabo Rojo Lighthouse E Beach	n/a	-	-	-	-	-	-	-	-	-	-
PR69	AIA	37	Cabo Rojo Lighthouse E Beach	n/a	-	-	-	-	-	-	-	-	-	-
PR20	M1	37	Cabo Rojo Lighthouse E Beach	n/a	-	-	-	-	-	-	-	-	-	-
PR59	M1R	37	Cabo Rojo Lighthouse E Beach	n/a	-	-	-	-	-	-	-	-	-	-
PR71	M1	27	Combata Playa Beach	n/a	-	-	-	-	-	-	-	-	-	-
PR72	M1	27	Combata Playa Beach	n/a	-	-	-	-	-	-	-	-	-	-
PR85	M1	27	Combata Playa Beach	n/a	-	-	-	-	-	-	-	-	-	-
PR09	M1R	37	Combata Playa Beach	n/a	-	-	-	-	-	-	-	-	-	-
HI82	AIA	27	Crescent Bay Dive Site	n/a	-	-	-	-	-	-	-	-	-	-
HI85	AIA	27	Crescent Bay Dive Site	n/a	-	-	-	-	-	-	-	-	-	-
HI70	M1	27	Crescent Bay Dive Site	n/a	-	-	-	-	-	-	-	-	-	-
HI73	M1	27	Crescent Bay Dive Site	n/a	-	-	-	-	-	-	-	-	-	-
HI74	M1	27	Crescent Bay Dive Site	n/a	-	-	-	-	-	-	-	-	-	-
HI89	M1	27	Crescent Bay Dive Site	n/a	-	-	-	-	-	-	-	-	-	-
HI76	M2	27	Crescent Bay Dive Site	n/a	-	-	-	-	-	-	-	-	-	-
HI79	M2	27	Crescent Bay Dive Site	n/a	-	-	-	-	-	-	-	-	-	-
HI79F	M2	27	Crescent Bay Dive Site	n/a	-	-	-	-	-	-	-	-	-	-
HI83	AIA	37	Crescent Bay Dive Site	n/a	-	-	-	-	-	-	-	-	-	-
HI87	AIA	37	Crescent Bay Dive Site	n/a	-	-	-	-	-	-	-	-	-	-
HI75	M1	37	Crescent Bay Dive Site	n/a	-	-	-	-	-	-	-	-	-	-
HI88	M1	37	Crescent Bay Dive Site	n/a	-	-	-	-	-	-	-	-	-	-
HI77	M2	37	Crescent Bay Dive Site	n/a	-	-	-	-	-	-	-	-	-	-
HI78	M2	37	Crescent Bay Dive Site	n/a	-	-	-	-	-	-	-	-	-	-
HI91	M2	37	Crescent Bay Dive Site	n/a	-	-	-	-	-	-	-	-	-	-
PR40	AIAR	37	E Guardarraya Beach	n/a	-	-	-	-	-	-	-	-	-	-
PR08	AIA	27	Escondida Area Beach	n/a	-	-	-	-	-	-	-	-	-	-
PR26	M1	27	Escondida Area Beach	n/a	-	-	-	-	-	-	-	-	-	-
PR04	M1	37	Escondida Area Beach	n/a	-	-	-	-	-	-	-	-	-	-
HI108	M1	27	Green Sand Beach	n/a	-	-	-	-	-	-	-	-	-	-
HI110	AIA	37	Green Sand Beach	n/a	-	-	-	-	-	-	-	-	-	-
HI100-2	M1	37	Green Sand Beach	n/a	-	-	-	-	-	-	-	-	-	-
HI101	M1	37	Green Sand Beach	n/a	-	-	-	-	-	-	-	-	-	-
HI101-2	M1	37	Green Sand Beach	n/a	-	-	-	-	-	-	-	-	-	-
HI102	M1	37	Green Sand Beach	n/a	-	-	-	-	-	-	-	-	-	-
HI103	M1	37	Green Sand Beach	n/a	-	-	-	-	-	-	-	-	-	-
HI107	M1	37	Green Sand Beach	n/a	-	-	-	-	-	-	-	-	-	-
HI98	M1	37	Green Sand Beach	n/a	-	-	-	-	-	-	-	-	-	-
HI99	M1	37	Green Sand Beach	n/a	-	-	-	-	-	-	-	-	-	-
HI99-2	M1	37	Green Sand Beach	n/a	-	-	-	-	-	-	-	-	-	-
PR80	M1	27	Guanica Reef 45 ft # 2	n/a	-	-	-	-	-	-	-	-	-	-
PR10	AIA	37	Jaguyues Forest Beach	n/a	-	-	-	-	-	-	-	-	-	-
PR45	M1	37	Jaguyues Forest Beach	n/a	-	-	-	-	-	-	-	-	-	-
PR73	M1	37	Jaguyues Forest Beach	n/a	-	-	-	-	-	-	-	-	-	-
HI52	AIA	27	Kalapana Beach	n/a	-	-	-	-	-	-	-	-	-	-
HI34	M1	27	Kalapana Beach	n/a	-	-	-	-	-	-	-	-	-	-
HI39	M1	27	Kalapana Beach	n/a	-	-	-	-	-	-	-	-	-	-
HI53	M1	27	Kalapana Beach	n/a	-	-	-	-	-	-	-	-	-	-
HI54	M1	27	Kalapana Beach	n/a	-	-	-	-	-	-	-	-	-	-
HI57	M1	27	Kalapana Beach	n/a	-	-	-	-	-	-	-	-	-	-
HI44	M2	27	Kalapana Beach	n/a	-	-	-	-	-	-	-	-	-	-
HI62	M2	27	Kalapana Beach	n/a	-	-	-	-	-	-	-	-	-	-
HI48	M2R	27	Kalapana Beach	n/a	-	-	-	-	-	-	-	-	-	-
HI64	M2R	27	Kalapana Beach	n/a	-	-	-	-	-	-	-	-	-	-
HI65	ME	27	Kalapana Beach	n/a	-	-	-	-	-	-	-	-	-	-
HI51	AIA	37	Kalapana Beach	n/a	-	-	-	-	-	-	-	-	-	-
HI45	M2	37	Kalapana Beach	n/a	-	-	-	-	-	-	-	-	-	-
HI46	M2	37	Kalapana Beach	n/a	-	-	-	-	-	-	-	-	-	-
HI47	M2R	37	Kalapana Beach	n/a	-	-	-	-	-	-	-	-	-	-
HI63	M2R	37	Kalapana Beach	n/a	-	-	-	-	-	-	-	-	-	-
PR33	M1	27	Los Bohios Beach	n/a	-	-	-	-	-	-	-	-	-	-
PR35	M1	27	Los Bohios Beach	n/a	-	-	-	-	-	-	-	-	-	-
PR34	M1	37	Los Bohios Beach	n/a	-	-	-	-	-	-	-	-	-	-
PR36	M1	37	Los Bohios Beach	n/a	-	-	-	-	-	-	-	-	-	-
PR37	M1	37	Los Bohios Beach	n/a	-	-	-	-	-	-	-	-	-	-
PR05	M2	37	Los Bohios Beach	n/a	-	-	-	-	-	-	-	-	-	-
PR41	M2R	37	Los Bohios Beach	n/a	-	-	-	-	-	-	-	-	-	-
HI30	AIA	27	Milolii Dive Site	n/a	-	-	-	-	-	-	-	-	-	-
HI09	M1	27	Milolii Dive Site	n/a	-	-	-	-	-	-	-	-	-	-
HI17	M2	27	Milolii Dive Site	n/a	-	-	-	-	-	-	-	-	-	-
HI25	AIA	37	Milolii Dive Site	n/a	-	-	-	-	-	-	-	-	-	-
HI26	AIA	37	Milolii Dive Site	n/a	-	-	-	-	-	-	-	-	-	-
HI28	AIA	37	Milolii Dive Site	n/a	-	-	-	-	-	-	-	-	-	-
HI12	M1R	37	Milolii Dive Site	n/a	-	-	-	-	-	-	-	-	-	-
HI19	M2R	37	Milolii Dive Site	n/a	-	-	-	-	-	-	-	-	-	-
PR53	AIAR	37	Park Litoral Mayaguez	n/a	-	-	-	-	-	-	-	-	-	-
PR18	AIA	27	Playa Buye Beach	n/a	-	-	-	-	-	-	-	-	-	-
PR19	AIA	27	Playa Buye Beach	n/a	-	-	-	-	-	-	-	-	-	-
PR15	AIAR	27	Playa Buye Beach	n/a	-	-	-	-	-	-	-	-	-	-
PR77	M1	27	Playa Buye Beach	n/a	-	-	-	-	-	-	-	-	-	-
PR06	AIA	37	Playa Buye Beach	n/a	-	-	-	-	-	-	-	-	-	-
PR56	AIA	37	Playa Buye Beach	n/a	-	-	-	-	-	-	-	-	-	-
PR51	M1R	37	Playa Buye Beach	n/a	-	-	-	-	-	-	-	-	-	-
PR13	M1R	27	Playa Los Guaynes Beach	n/a	-	-	-	-	-	-	-	-	-	-
PR74	M1	37	Playa Los Guaynes Beach	n/a	-	-	-	-	-	-	-	-	-	-
PR49	AIA	27	Ponce Beach	n/a	-	-	-	-	-	-	-	-	-	-
PR50	M1R	37	Ponce Beach	n/a	-	-	-	-	-	-	-	-	-	-
PR16	M2R	37	Ponce Beach	n/a	-	-	-	-	-	-	-	-	-	-
PR22	AIAR	37	Punta Santiago Beach	n/a	-	-	-	-	-	-	-	-	-	-
PR01	AIA	37	Rincon Area	n/a	-	-	-	-	-	-	-	-	-	-
PR11	AIAR	37	Rincon Area	n/a	-	-	-	-	-	-	-	-	-	-
PR17	AIA	37	San Juan Tres Palmas	n/a	-	-	-	-	-	-	-	-	-	-
PR48	AIA	37	San Juan Tres Palmas	n/a	-	-	-	-	-	-	-	-	-	-
HI111	M1	27	Two Step Aloha Dive Site	n/a	-	-	-	-	-	-	-	-	-	-
HI113	M1	27	Two Step Aloha Dive Site	n/a	-	-	-	-	-	-	-	-	-	-
HI120	M1	27	Two Step Aloha Dive Site	n/a	-	-	-	-	-	-	-	-	-	-
HI152	M1R	27	Two Step Aloha Dive Site	n/a	-	-	-	-	-	-	-	-	-	-
HI149	ME	27	Two Step Aloha Dive Site	n/a	-	-	-	-	-	-	-	-	-	-
HI150	AIA	37	Two Step Aloha Dive Site	n/a	-	-	-	-	-	-	-	-	-	-
HI151	AIA	37	Two Step Aloha Dive Site	n/a	-	-	-	-	-	-	-	-	-	-
HI121	M1	37	Two Step Aloha Dive Site	n/a	-	-	-	-	-	-	-	-	-	-
HI154	M1	27	Two Step Canyons Dive Site	n/a	-	-	-	-	-	-	-	-	-	-
HI153	ME	27	Two Step Canyons Dive Site	n/a	-	-	-	-	-	-	-	-	-	-
PR23	M2R	27	Villa Pequera Beach Park	n/a	-	-	-	-	-	-	-	-	-	-
PR44	M1	37	Villa Pequera Beach Park	n/a	-	-	-	-	-	-	-	-	-	-
PR24	M2R	37	Villa Pequera Beach Park	n/a	-	-	-	-	-	-	-	-	-	-
PR25	M1	27	Anasco South Beach	Bottom	-	-	-	-	-	-	-	-	-	-
PR27	M1	27	Arroyo Beach	Bottom	-	-	-	-	-	-	-	-	-	-
PR21	AIA	37	E Guardarraya Beach	Bottom	-	-	-	-	-	-	-	-	-	-
PR31	M1	37	Guanica Reef 45 ft # 2	Bottom	-	-	-	-	-	-	-	-	-	-
HI55	M1	27	Kalapana Beach	Bottom	-	-	-	-	-	-	-	-	-	-
PR29	M1	37	Los Bohios Beach	Bottom	-	-	-	-	-	-	-	-	-	-
PR12	M2	37	Los Bohios Beach	Bottom	-	-	-	-	-	-	-	-	-	-
PR42	M1R	37	Park Litoral Mayaguez	Bottom	-	-	-	-	-	-	-	-	-	-
PR14	M2R	37	Punta Santiago Beach	Bottom	-	-	-	-	-	-	-	-	-	-

## Sheet: Table S7
Table S7: Growth conditions and antimicrobial activity of isolated strains against pathogenic bacteria, sorted based on isolate name
					Activity against pathogenic bacteria indicated by X ( - indicates no activity)
					E. coli		S. enterica		A. baumanii		MRSA		E. faecalis
					ST-131		DT104						EPH 401
Sample ID	Growth Medium	Growth Temp.	Collection Location (Green=Hawaii, Blue=Puerto Rico)	Cluster in Fig. 4	CFS	EA	CFS	EA	CFS	EA	CFS	EA	CFS	EA
HI01	M1	37	Milolii Dive Site	Top	-	X	X	X	X	-	-	X	X	X
HI02	M1	37	Milolii Dive Site	Top	-	-	-	X	-	X	X	X	-	X
HI05	M1	37	Milolii Dive Site	Top	-	-	-	X	-	X	X	X	-	X
HI06	M1	27	Milolii Dive Site	Top	-	-	-	X	-	X	-	-	-	-
HI09	M1	27	Milolii Dive Site	n/a	-	-	-	-	-	-	-	-	-	-
HI10	M1	27	Milolii Dive Site	Top	-	-	X	X	-	X	X	X	X	-
HI100	M1	37	Green Sand Beach	Bottom	-	-	-	-	-	-	-	X	-	-
HI100-2	M1	37	Green Sand Beach	n/a	-	-	-	-	-	-	-	-	-	-
HI101	M1	37	Green Sand Beach	n/a	-	-	-	-	-	-	-	-	-	-
HI101-2	M1	37	Green Sand Beach	n/a	-	-	-	-	-	-	-	-	-	-
HI102	M1	37	Green Sand Beach	n/a	-	-	-	-	-	-	-	-	-	-
HI103	M1	37	Green Sand Beach	n/a	-	-	-	-	-	-	-	-	-	-
HI107	M1	37	Green Sand Beach	n/a	-	-	-	-	-	-	-	-	-	-
HI108	M1	27	Green Sand Beach	n/a	-	-	-	-	-	-	-	-	-	-
HI11	M1	37	Milolii Dive Site	Top	-	-	-	-	-	X	-	-	-	X
HI110	AIA	37	Green Sand Beach	n/a	-	-	-	-	-	-	-	-	-	-
HI111	M1	27	Two Step Aloha Dive Site	n/a	-	-	-	-	-	-	-	-	-	-
HI113	M1	27	Two Step Aloha Dive Site	n/a	-	-	-	-	-	-	-	-	-	-
HI12	M1R	37	Milolii Dive Site	n/a	-	-	-	-	-	-	-	-	-	-
HI120	M1	27	Two Step Aloha Dive Site	n/a	-	-	-	-	-	-	-	-	-	-
HI121	M1	37	Two Step Aloha Dive Site	n/a	-	-	-	-	-	-	-	-	-	-
HI14	M2	37	Milolii Dive Site	Top	-	-	X	X	X	X	X	X	-	X
HI149	ME	27	Two Step Aloha Dive Site	n/a	-	-	-	-	-	-	-	-	-	-
HI15	M2	37	Milolii Dive Site	Top	-	-	X	X	-	X	-	X	X	X
HI150	AIA	37	Two Step Aloha Dive Site	n/a	-	-	-	-	-	-	-	-	-	-
HI151	AIA	37	Two Step Aloha Dive Site	n/a	-	-	-	-	-	-	-	-	-	-
HI152	M1R	27	Two Step Aloha Dive Site	n/a	-	-	-	-	-	-	-	-	-	-
HI153	ME	27	Two Step Canyons Dive Site	n/a	-	-	-	-	-	-	-	-	-	-
HI154	M1	27	Two Step Canyons Dive Site	n/a	-	-	-	-	-	-	-	-	-	-
HI16	M2	27	Milolii Dive Site	Top	-	-	X	X	-	X	-	X	X	X
HI17	M2	27	Milolii Dive Site	n/a	-	-	-	-	-	-	-	-	-	-
HI18	M2	27	Milolii Dive Site	Top	-	-	-	-	-	-	-	-	-	-
HI19	M2R	37	Milolii Dive Site	n/a	-	-	-	-	-	-	-	-	-	-
HI24	AIA	37	Milolii Dive Site	Top	-	-	-	-	-	-	-	-	-	-
HI25	AIA	37	Milolii Dive Site	n/a	-	-	-	-	-	-	-	-	-	-
HI26	AIA	37	Milolii Dive Site	n/a	-	-	-	-	-	-	-	-	-	-
HI28	AIA	37	Milolii Dive Site	n/a	-	-	-	-	-	-	-	-	-	-
HI30	AIA	27	Milolii Dive Site	n/a	-	-	-	-	-	-	-	-	-	-
HI31	AIA	27	Milolii Dive Site	Top	-	-	-	-	-	-	-	-	-	-
HI33	M1	27	Kalapana Beach	Bottom	X	X	X	X	X	X	X	X	X	X
HI34	M1	27	Kalapana Beach	n/a	-	-	-	-	-	-	-	-	-	-
HI39	M1	27	Kalapana Beach	n/a	-	-	-	-	-	-	-	-	-	-
HI40	M1	37	Kalapana Beach	Top	-	-	-	-	-	-	-	-	-	-
HI41	M1	37	Kalapana Beach	Top	-	-	-	-	-	-	-	-	-	-
HI44	M2	27	Kalapana Beach	n/a	-	-	-	-	-	-	-	-	-	-
HI45	M2	37	Kalapana Beach	n/a	-	-	-	-	-	-	-	-	-	-
HI46	M2	37	Kalapana Beach	n/a	-	-	-	-	-	-	-	-	-	-
HI47	M2R	37	Kalapana Beach	n/a	-	-	-	-	-	-	-	-	-	-
HI48	M2R	27	Kalapana Beach	n/a	-	-	-	-	-	-	-	-	-	-
HI51	AIA	37	Kalapana Beach	n/a	-	-	-	-	-	-	-	-	-	-
HI52	AIA	27	Kalapana Beach	n/a	-	-	-	-	-	-	-	-	-	-
HI53	M1	27	Kalapana Beach	n/a	-	-	-	-	-	-	-	-	-	-
HI54	M1	27	Kalapana Beach	n/a	-	-	-	-	-	-	-	-	-	-
HI55	M1	27	Kalapana Beach	Bottom	-	-	-	-	-	-	-	-	-	-
HI57	M1	27	Kalapana Beach	n/a	-	-	-	-	-	-	-	-	-	-
HI62	M2	27	Kalapana Beach	n/a	-	-	-	-	-	-	-	-	-	-
HI63	M2R	37	Kalapana Beach	n/a	-	-	-	-	-	-	-	-	-	-
HI64	M2R	27	Kalapana Beach	n/a	-	-	-	-	-	-	-	-	-	-
HI65	ME	27	Kalapana Beach	n/a	-	-	-	-	-	-	-	-	-	-
HI70	M1	27	Crescent Bay Dive Site	n/a	-	-	-	-	-	-	-	-	-	-
HI73	M1	27	Crescent Bay Dive Site	n/a	-	-	-	-	-	-	-	-	-	-
HI74	M1	27	Crescent Bay Dive Site	n/a	-	-	-	-	-	-	-	-	-	-
HI75	M1	37	Crescent Bay Dive Site	n/a	-	-	-	-	-	-	-	-	-	-
HI76	M2	27	Crescent Bay Dive Site	n/a	-	-	-	-	-	-	-	-	-	-
HI77	M2	37	Crescent Bay Dive Site	n/a	-	-	-	-	-	-	-	-	-	-
HI78	M2	37	Crescent Bay Dive Site	n/a	-	-	-	-	-	-	-	-	-	-
HI79	M2	27	Crescent Bay Dive Site	Top	-	-	-	-	X	X	X	-	X	X
HI79	M2	27	Crescent Bay Dive Site	n/a	-	-	-	-	-	-	-	-	-	-
HI79F	M2	27	Crescent Bay Dive Site	n/a	-	-	-	-	-	-	-	-	-	-
HI80	M2	27	Crescent Bay Dive Site	Bottom	-	-	-	-	-	X	X	-	-	-
HI82	AIA	27	Crescent Bay Dive Site	n/a	-	-	-	-	-	-	-	-	-	-
HI83	AIA	37	Crescent Bay Dive Site	n/a	-	-	-	-	-	-	-	-	-	-
HI84	AIA	27	Crescent Bay Dive Site	Top	-	-	-	-	-	-	X	-	-	-
HI85	AIA	27	Crescent Bay Dive Site	n/a	-	-	-	-	-	-	-	-	-	-
HI86	AIA	37	Crescent Bay Dive Site	Top	-	-	-	-	-	-	X	X	-	-
HI87	AIA	37	Crescent Bay Dive Site	n/a	-	-	-	-	-	-	-	-	-	-
HI88	M1	37	Crescent Bay Dive Site	n/a	-	-	-	-	-	-	-	-	-	-
HI89	M1	27	Crescent Bay Dive Site	n/a	-	-	-	-	-	-	-	-	-	-
HI90	M2	27	Crescent Bay Dive Site	Top	-	-	-	-	-	-	X	-	-	-
HI91	M2	37	Crescent Bay Dive Site	n/a	-	-	-	-	-	-	-	-	-	-
HI92	AIA	27	Crescent Bay Dive Site	Top	-	-	-	-	-	-	X	X	-	-
HI98	M1	37	Green Sand Beach	n/a	-	-	-	-	-	-	-	-	-	-
HI99	M1	37	Green Sand Beach	n/a	-	-	-	-	-	-	-	-	-	-
HI99-2	M1	37	Green Sand Beach	n/a	-	-	-	-	-	-	-	-	-	-
PR01	AIA	37	Rincon Area	n/a	-	-	-	-	-	-	-	-	-	-
PR02	AIA	37	Anasco South Beach	n/a	-	-	-	-	-	-	-	-	-	-
PR04	M1	37	Escondida Area Beach	n/a	-	-	-	-	-	-	-	-	-	-
PR05	M2	37	Los Bohios Beach	n/a	-	-	-	-	-	-	-	-	-	-
PR06	AIA	37	Playa Buye Beach	n/a	-	-	-	-	-	-	-	-	-	-
PR07	AIA	37	Jaguyues Forest Beach	Bottom	-	-	-	-	-	-	X	-	-	-
PR08	AIA	27	Escondida Area Beach	n/a	-	-	-	-	-	-	-	-	-	-
PR09	M1R	37	Combata Playa Beach	n/a	-	-	-	-	-	-	-	-	-	-
PR10	AIA	37	Jaguyues Forest Beach	n/a	-	-	-	-	-	-	-	-	-	-
PR11	AIAR	37	Rincon Area	n/a	-	-	-	-	-	-	-	-	-	-
PR12	M2	37	Los Bohios Beach	Bottom	-	-	-	-	-	-	-	-	-	-
PR13	M1R	27	Playa Los Guaynes Beach	n/a	-	-	-	-	-	-	-	-	-	-
PR14	M2R	37	Punta Santiago Beach	Bottom	-	-	-	-	-	-	-	-	-	-
PR15	AIAR	27	Playa Buye Beach	n/a	-	-	-	-	-	-	-	-	-	-
PR16	M2R	37	Ponce Beach	n/a	-	-	-	-	-	-	-	-	-	-
PR17	AIA	37	San Juan Tres Palmas	n/a	-	-	-	-	-	-	-	-	-	-
PR18	AIA	27	Playa Buye Beach	n/a	-	-	-	-	-	-	-	-	-	-
PR19	AIA	27	Playa Buye Beach	n/a	-	-	-	-	-	-	-	-	-	-
PR20	M1	37	Cabo Rojo Lighthouse E Beach	n/a	-	-	-	-	-	-	-	-	-	-
PR21	AIA	37	E Guardarraya Beach	Bottom	-	-	-	-	-	-	-	-	-	-
PR22	AIAR	37	Punta Santiago Beach	n/a	-	-	-	-	-	-	-	-	-	-
PR23	M2R	27	Villa Pequera Beach Park	n/a	-	-	-	-	-	-	-	-	-	-
PR24	M2R	37	Villa Pequera Beach Park	n/a	-	-	-	-	-	-	-	-	-	-
PR25	M1	27	Anasco South Beach	Bottom	-	-	-	-	-	-	-	-	-	-
PR26	M1	27	Escondida Area Beach	n/a	-	-	-	-	-	-	-	-	-	-
PR27	M1	27	Arroyo Beach	Bottom	-	-	-	-	-	-	-	-	-	-
PR28	M1	27	Arroyo Beach	n/a	-	-	-	-	-	-	-	-	-	-
PR29	M1	37	Los Bohios Beach	Bottom	-	-	-	-	-	-	-	-	-	-
PR31	M1	37	Guanica Reef 45 ft # 2	Bottom	-	-	-	-	-	-	-	-	-	-
PR32	AIA	27	Cabo Rojo Lighthouse E Beach	n/a	-	-	-	-	-	-	-	-	-	-
PR33	M1	27	Los Bohios Beach	n/a	-	-	-	-	-	-	-	-	-	-
PR34	M1	37	Los Bohios Beach	n/a	-	-	-	-	-	-	-	-	-	-
PR35	M1	27	Los Bohios Beach	n/a	-	-	-	-	-	-	-	-	-	-
PR36	M1	37	Los Bohios Beach	n/a	-	-	-	-	-	-	-	-	-	-
PR37	M1	37	Los Bohios Beach	n/a	-	-	-	-	-	-	-	-	-	-
PR39	AIA	37	Jaguyues Forest Beach	Bottom	-	-	-	-	-	-	X	-	-	-
PR40	AIAR	37	E Guardarraya Beach	n/a	-	-	-	-	-	-	-	-	-	-
PR41	M2R	37	Los Bohios Beach	n/a	-	-	-	-	-	-	-	-	-	-
PR42	M1R	37	Park Litoral Mayaguez	Bottom	-	-	-	-	-	-	-	-	-	-
PR44	M1	37	Villa Pequera Beach Park	n/a	-	-	-	-	-	-	-	-	-	-
PR45	M1	37	Jaguyues Forest Beach	n/a	-	-	-	-	-	-	-	-	-	-
PR48	AIA	37	San Juan Tres Palmas	n/a	-	-	-	-	-	-	-	-	-	-
PR49	AIA	27	Ponce Beach	n/a	-	-	-	-	-	-	-	-	-	-
PR50	M1R	37	Ponce Beach	n/a	-	-	-	-	-	-	-	-	-	-
PR51	M1R	37	Playa Buye Beach	n/a	-	-	-	-	-	-	-	-	-	-
PR53	AIAR	37	Park Litoral Mayaguez	n/a	-	-	-	-	-	-	-	-	-	-
PR56	AIA	37	Playa Buye Beach	n/a	-	-	-	-	-	-	-	-	-	-
PR59	M1R	37	Cabo Rojo Lighthouse E Beach	n/a	-	-	-	-	-	-	-	-	-	-
PR63	AIA	37	Cabo Rojo Lighthouse E Beach	n/a	-	-	-	-	-	-	-	-	-	-
PR69	AIA	37	Cabo Rojo Lighthouse E Beach	n/a	-	-	-	-	-	-	-	-	-	-
PR71	M1	27	Combata Playa Beach	n/a	-	-	-	-	-	-	-	-	-	-
PR72	M1	27	Combata Playa Beach	n/a	-	-	-	-	-	-	-	-	-	-
PR73	M1	37	Jaguyues Forest Beach	n/a	-	-	-	-	-	-	-	-	-	-
PR74	M1	37	Playa Los Guaynes Beach	n/a	-	-	-	-	-	-	-	-	-	-
PR77	M1	27	Playa Buye Beach	n/a	-	-	-	-	-	-	-	-	-	-
PR80	M1	27	Guanica Reef 45 ft # 2	n/a	-	-	-	-	-	-	-	-	-	-
PR82	M1	27	Cabo Rojo Lighthouse E Beach	n/a	-	-	-	-	-	-	-	-	-	-
PR85	M1	27	Combata Playa Beach	n/a	-	-	-	-	-	-	-	-	-	-
PR87	M2	27	Cabo Rojo Lighthouse E Beach	n/a	-	-	-	-	-	-	-	-	-	-
